# Supplementary material for: Biodiversity–production feedback effects lead to intensification traps in agricultural landscapes
Source: Nat Ecol Evol. 2024 Mar 6;8(4):752–60. doi: 10.1038/s41559-024-02349-0 (PMC11009109; doi:10.1038/s41559-024-02349-0)
Supplement: Supplementary file 4 — All values for model constants derived from literature datasets. [file 41559_2024_2349_MOESM4_ESM.xlsx]

## Sheet: parametrsiation_input_neu
parameter	value	Authors_of_reference	DOI/ ISBN	crop	impact	comments
min.Y.E	0.125	Liu et al. 2018	https://doi.org/10.1021/acs.est.8b03610	maize_wheat_rice	fertilisation	Q1 of all data extracted and fitted
min.Y.E	0.19	Liu et al. 2018	https://doi.org/10.1021/acs.est.8b03610	maize_wheat_rice	fertilisation	Q2 of all data extracted and fitted
min.Y.E	0.23	Liu et al. 2018	https://doi.org/10.1021/acs.est.8b03610	maize_wheat_rice	fertilisation	Q3 of all data extracted and fitted
slope.Y.E	-0.4725	Liu et al. 2018	https://doi.org/10.1021/acs.est.8b03610	maize_wheat_rice	fertilisation	Q1 of all data extracted and fitted
slope.Y.E	-0.45	Liu et al. 2018	https://doi.org/10.1021/acs.est.8b03610	maize_wheat_rice	fertilisation	Q2 of all data extracted and fitted
slope.Y.E	-0.4375	Liu et al. 2018	https://doi.org/10.1021/acs.est.8b03610	maize_wheat_rice	fertilisation	Q3 of all data extracted and fitted
min.Y.E	0.584305	Pasuquin et al. 2013	http://dx.doi.org/10.1016/j.fcr.2013.11.016	maize	fertilisation
min.Y.E	0.502	Tittonell and Giller 2012	http://dx.doi.org/10.1016/j.fcr.2012.10.007	maize	fertilisation
min.Y.E	0.264706	Tittonell and Giller 2012	http://dx.doi.org/10.1016/j.fcr.2012.10.007	maize	fertilisation
min.Y.E	0.410256	Cassman 1999	https://doi.org/10.1073/pnas.96.11.5952	rice	country based assessment (various effort increases)	South Korea
min.Y.E	0.2125	Cassman 1999	https://doi.org/10.1073/pnas.96.11.5952	rice	country based assessment (various effort increases)	Thailand
min.Y.E	0.287009	Cassman 1999	https://doi.org/10.1073/pnas.96.11.5952	rice	country based assessment (various effort increases)	Indonesia
min.Y.E	0.2826	Adiku et al. 2009	https://doi.org/10.1017/S002185960900851X	Maize	fertilisation
min.Y.E	0.505	Ahmed et al. 2001	https://doi.org/10.1016/S0261-2194(01)00047-3	Wheat	pesticidies
slope.Y.E	-0.51	Oldfield, Bradford and Wood 2019	https://doi.org/10.5194/soil-5-15-2019	maize_wheat
slope.Y.E	-0.53	Oldfield, Bradford and Wood 2019	https://doi.org/10.5194/soil-5-15-2019	maize_wheat
slope.Y.E	-0.44	Oldfield, Bradford and Wood 2019	https://doi.org/10.5194/soil-5-15-2019	maize_wheat
min.Y.E	0.5	Oldfield, Bradford and Wood 2019	https://doi.org/10.5194/soil-5-15-2019	maize_wheat	fertilisation
slope.Y.E	-0.65	Scaife 1968	https://doi.org/10.1017/S0021859600011084	maize_Tansania	fertilisation	Based on the summary plot
min.Y.E	0.379976	Scaife 1968	https://doi.org/10.1017/S0021859600011084	maize_Tansania	fertilisation	Q1 of all data extracted and fitted
min.Y.E	0.513035	Scaife 1968	https://doi.org/10.1017/S0021859600011084	maize_Tansania	fertilisation	Q2 of all data extracted and fitted
min.Y.E	0.626178	Scaife 1968	https://doi.org/10.1017/S0021859600011084	maize_Tansania	fertilisation	Q3 of all data extracted and fitted
min.Y.E	0.48	Malghani et al. 2010	https://citeseerx.ist.psu.edu/document?repid=rep1&type=pdf&doi=ff320b74eb608aed46086d62049ada3458764ec0	Wheat	fertilisation
slope.Y.E	-0.32	Malghani et al. 2010	https://citeseerx.ist.psu.edu/document?repid=rep1&type=pdf&doi=ff320b74eb608aed46086d62049ada3458764ec0	Wheat	fertilisation
slope.Y.E	-0.79	Hossard et al. 2014	https://doi.org/10.1038/srep04405	Wheat	pesticidies
slope.Y.E	-0.46	Hossard et al. 2014	https://doi.org/10.1038/srep04405	Wheat	pesticidies
mean.Y.WL	0.592051	Adiku et al. 2009	https://doi.org/10.1017/S002185960900851X	maize
mean.Y.WL	0.302355	Lobell et al. 2019	https://doi.org/10.1093/ajae/aaz051	maize_cassava
mean.Y.WL	0.239501	Burian_ML	in revision; submitted to Journal of Applied Ecology	grass
mean.Y.WL	0.443038	Burian_ML	in revision; submitted to Journal of Applied Ecology	grass
mean.Y.WL	0.33081	Burian_ML	in revision; submitted to Journal of Applied Ecology	grass
mean.Y.WL	0.748467	Al-Gaadi et al. 2016	https://doi.org/10.1371/journal.pone.0162219	potato
mean.Y.WL	0.406965	Kaihura et al. 1999	https://doi.org/10.1016/S0167-1987(99)00077-X	maize
mean.Y.WL	0.451226	Kautz et al. 2010	https://doi.org/10.1002/jpln.200900216	wheat
mean.Y.WL	0.573529	Mishra et al. 2015	https://doi.org/10.1111/1477-8947.12071	wheat
mean.Y.WL	0.368966	Wu et al. 2015	ISSN: 1018-4619	wheat
mean.Y.WL	0.45836	Zou et al. 2019	https://doi.org/10.1111/1365-2664.13520	rice
mean.Y.WL	0.359049	Zou et al. 2019	https://doi.org/10.1111/1365-2664.13520	rice
var.Y.WL	0.28	Zou et al. 2019	https://doi.org/10.1111/1365-2664.13520	rice		data is relative variance (of possible) column to the right represents total possible variance
var.Y.WL	0.16	Zou et al. 2019	https://doi.org/10.1111/1365-2664.13520	rice		data is relative variance (of possible) column to the right represents total possible variance
var.Y.WL	0.191255	Adiku et al. 2009	https://doi.org/10.1017/S002185960900851X	maize		data is relative variance (of possible) column to the right represents total possible variance
var.Y.WL	0.221916	Lobell et al. 2019	https://doi.org/10.1093/ajae/aaz051	maize_cassava		data is relative variance (of possible) column to the right represents total possible variance
var.Y.WL	0.112148	Burian_ML	in revision; submitted to Journal of Applied Ecology	grass		data is relative variance (of possible) column to the right represents total possible variance
var.Y.WL	0.172991	Burian_ML	in revision; submitted to Journal of Applied Ecology	grass		data is relative variance (of possible) column to the right represents total possible variance
var.Y.WL	0.131595	Burian_ML	in revision; submitted to Journal of Applied Ecology	grass		data is relative variance (of possible) column to the right represents total possible variance
var.Y.WL	0.33181	Al-Gaadi et al. 2016	https://doi.org/10.1371/journal.pone.0162219	potato		data is relative variance (of possible) column to the right represents total possible variance
var.Y.WL	0.580293	Kaihura et al. 1999	https://doi.org/10.1016/S0167-1987(99)00077-X	maize		data is relative variance (of possible) column to the right represents total possible variance
var.Y.WL	0.232925	Kautz et al. 2010	https://doi.org/10.1002/jpln.200900216	wheat		data is relative variance (of possible) column to the right represents total possible variance
var.Y.WL	0.326501	Mishra et al. 2015	https://doi.org/10.1111/1477-8947.12071	wheat		data is relative variance (of possible) column to the right represents total possible variance
var.Y.WL	0.477844	Wu et al. 2015	ISSN: 1018-4619	wheat		data is relative variance (of possible) column to the right represents total possible variance
var.Y.WL	0.0807893	Goldenberg et al. 2022	10.1016/j.agee.2022.108133	maize, soybean, wheat		12.5 % of 25 datasets
var.Y.WL	0.176633	Goldenberg et al. 2022	10.1016/j.agee.2022.108134	maize, soybean, wheat		50% of 25 datasets
var.Y.WL	0.195483	Goldenberg et al. 2022	10.1016/j.agee.2022.108135	maize, soybean, wheat		87.5 % of 25 datasets
mean.Y.WL	0.397274	Goldenberg et al. 2022	10.1016/j.agee.2022.108136	maize, soybean, wheat		12.5 % of 25 datasets
mean.Y.WL	0.585519	Goldenberg et al. 2022	10.1016/j.agee.2022.108137	maize, soybean, wheat		50% of 25 datasets
mean.Y.WL	0.645785	Goldenberg et al. 2022	10.1016/j.agee.2022.108138	maize, soybean, wheat		87.5 % of 25 datasets
min.B.E	0.22	Carmona et al. 2020	https://doi.org/10.1111/1365-2435.13608	arable weeds	mixed effect (fertilisation + pesticide use)
slope.B.E	0.37	Carmona et al. 2020	https://doi.org/10.1111/1365-2435.13608	arable weeds	mixed effect (fertilisation + pesticide use)
min.B.E	0.36	Habel et al. 2019	https://doi.org/10.1111/icad.12343	butterflies	pesticidies
slope.B.E	0.61	Habel et al. 2019	https://doi.org/10.1111/icad.12343	butterflies	pesticidies
min.B.E	0.537367	Zou et al. 2019	https://doi.org/10.1111/1365-2664.13520	rice	pesticidies	mean of predator and parasitoid responses
slope.B.E	0.2	Dise et al. 2011	https://doi.org/10.1017/CBO9780511976988.023	grasslands	nitrogen deposition on plants
min.B.E	0.37	Dise et al. 2011	https://doi.org/10.1017/CBO9780511976988.023	grasslands	nitrogen deposition on plants
slope.B.E	0.34	Geiger et al. 2009	https://doi.org/10.1016/j.baae.2009.12.001	plants	general intensification	the disadventage is that "intensification" is measured as yield
min.B.E	0.17	Geiger et al. 2009	https://doi.org/10.1016/j.baae.2009.12.001	plants	general intensification	the disadventage is that "intensification" is measured as yield
slope.B.E	0	Geiger et al. 2009	https://doi.org/10.1016/j.baae.2009.12.001	birds	general intensification	the disadventage is that "intensification" is measured as yield
min.B.E	0.56	Geiger et al. 2009	https://doi.org/10.1016/j.baae.2009.12.001	birds	general intensification	the disadventage is that "intensification" is measured as yield
min.B.E	0.61	Stevenson et al. 2002	http://ilacadofsci.com/wp-content/uploads/2013/08/095-01MS2113-print.pdf	insects diversity	pesticidies	comparison of group means across fields
min.B.E	0.3	Stevenson et al. 2002	http://ilacadofsci.com/wp-content/uploads/2013/08/095-01MS2113-print.pdf	insects abundance	pesticidies	comparison of group means across fields
min.B.E	0.227	Kraus, Gallenberger and Steffan-Dewenter 2011	https://doi.org/10.1371/journal.pone.0019502	plants	mix of herbicides, insecticides, pesticides, fertilisation, fungicides and growth factors
min.B.E	0.05	Kraus, Gallenberger and Steffan-Dewenter 2011	https://doi.org/10.1371/journal.pone.0019502	pollinators	mix of herbicides, insecticides, pesticides, fertilisation, fungicides and growth factors
min.B.E	0.428	Holzschuh, Steffan-Dewenter and Tscharntke 2008	https://doi.org/10.1111/j.2007.0030-1299.16303.x	plants	organic vs. conventional
min.B.E	0.35	Holzschuh, Steffan-Dewenter and Tscharntke 2008	https://doi.org/10.1111/j.2007.0030-1299.16303.x	pollinators	organic vs. conventional
slope.B.E	0.31	Holzschuh, Steffan-Dewenter and Tscharntke 2008	https://doi.org/10.1111/j.2007.0030-1299.16303.x	pollinators	organic vs. conventional
min.B.E	0.3	Kremen, Williams and Thorp 2002	https://doi.org/10.1073/pnas.262413599	pollinator abundance	organic vs. conventional
min.B.E	0.43	Kremen, Williams and Thorp 2003	https://doi.org/10.1073/pnas.262413599	pollinator diversity	organic vs. conventional
min.Y.B	0.233434	Wubbs	unpublished data	maize	microbial enhancement of maize through natural soil community
min.Y.B	0.53	Tilman, Wedin and Knops 1996	https://doi.org/10.1038/379718a0	grasslands	structural_complexity (production)	r2 of model, 0.9405681
slope.Y.B	-0.61	Tilman, Wedin and Knops 1996	https://doi.org/10.1038/379718a0	grasslands	structural_complexity (production)	r2 of model, 0.9405682
min.Y.B	0.95	Klein et al. 2006	https://doi.org/10.1098/rspb.2006.3721	mixed crops	pollination	Q1, only considers pollination effects
min.Y.B	0.75	Klein et al. 2006	https://doi.org/10.1098/rspb.2006.3721	mixed crops	pollination	Q2, only considers pollination effects
min.Y.B	0.35	Klein et al. 2006	https://doi.org/10.1098/rspb.2006.3721	mixed crops	pollination	Q3, only considers pollination effects
min.Y.B	0.28	Dainese et al. 2019	https://doi.org/10.1126/sciadv.aax0121	meta-analysis		join pollination+pest control effect (B ranges from -1SD = 0 to +1SD = 1)
slope.Y.B	-0.65	Cardinale 2011	https://doi.org/10.1038/nature09904	algae	nitrogen removal
slope.Y.B	-0.2	Cardinale 2011	https://doi.org/10.1038/nature09904	algae	nitrogen removal
min.Y.B	0.27	Cardinale 2011	https://doi.org/10.1038/nature09904	algae	nitrogen removal
min.Y.B	0.08	Cardinale 2011	https://doi.org/10.1038/nature09904	algae	nitrogen removal
min.Y.B	0.61	Cardinale et al. 2003	https://doi.org/10.1046/j.1461-0248.2003.00508.x	alfalfa	pest control	yield differences (1=229, 0 = 139)
slope.Y.B	0.39	Cardinale et al. 2003	https://doi.org/10.1046/j.1461-0248.2003.00508.x	alfalfa	pest control	slope of pest vs. yield losses
min.Y.B	0.389	Duffy, Godwin and Cardinale 2017	https://doi.org/10.1038/nature23886	meta-analysis		experiments
min.Y.B	0.25	Duffy, Godwin and Cardinale 2017	https://doi.org/10.1038/nature23886	meta-analysis		field studdies
min.Y.B	0.16	Craven et al. 2020	https://doi.org/10.1111/geb.13165	forest GIS	natural landscapes	intermediate scale
min.Y.B	0.19	Craven et al. 2020	https://doi.org/10.1111/geb.13166	forest GIS	natural landscapes	large scale
slope.Y.B	0.21	Craven et al. 2020	https://doi.org/10.1111/geb.13167	forest GIS	natural landscapes	large scale
slope.Y.B	-0.06	Craven et al. 2020	https://doi.org/10.1111/geb.13168	forest GIS	natural landscapes	intermediate scale
slope.Y.B	-0.69	Gamfeld et al. 2013	https://doi.org/10.1038/ncomms2328	forest	natural landscapes
min.Y.B	0.62	Gamfeld et al. 2013	https://doi.org/10.1038/ncomms2328	forest	natural landscapes
slope.Y.B	-0.49	Godoy et al. 2020	https://doi.org/10.1038/s41467-020-17960-5	grasslands	experiment
min.Y.B	0.32	Godoy et al. 2020	https://doi.org/10.1038/s41467-020-17960-5	grasslands	experiment
slope.Y.B	-0.59	Jochum et al. 2020	https://doi.org/10.1038/s41559-020-1280-9	grasslands	experiment
min.Y.B	0.19	Jochum et al. 2020	https://doi.org/10.1038/s41559-020-1280-9	grasslands	experiment
min.Y.B	0.38	Spehn et al. 2005	https://doi.org/10.1890/03-4101	grasslands	experiment	Germany
min.Y.B	0.61	Spehn et al. 2005	https://doi.org/10.1890/03-4101	grasslands	experiment	Ireland
min.Y.B	0.25	Spehn et al. 2005	https://doi.org/10.1890/03-4101	grasslands	experiment	Sweden
min.Y.B	0.27	Spehn et al. 2005	https://doi.org/10.1890/03-4101	grasslands	experiment	Swizz
min.Y.B	0.58	Spehn et al. 2005	https://doi.org/10.1890/03-4101	grasslands	experiment	UK
slope.Y.B	-0.19	Spehn et al. 2005	https://doi.org/10.1890/03-4101	grasslands	experiment	Germany
slope.Y.B	-0.97	Spehn et al. 2005	https://doi.org/10.1890/03-4101	grasslands	experiment	Ireland
slope.Y.B	-0.46	Spehn et al. 2005	https://doi.org/10.1890/03-4101	grasslands	experiment	Sweden
slope.Y.B	-0.52	Spehn et al. 2005	https://doi.org/10.1890/03-4101	grasslands	experiment	Swizz
slope.Y.B	-0.74	Spehn et al. 2005	https://doi.org/10.1890/03-4101	grasslands	experiment	UK
slope.B.E	-0.37	Bolwig et al. 2013	https://doi.org/10.1080/00167223.2006.10649561	birds	different small holder farm systems
min.B.E	0.11	Bolwig et al. 2013	https://doi.org/10.1080/00167223.2006.10649561	birds	different small holder farm systems - wholistic intensification gradient
slope.B.E	0.65	Culman et al. 2010	https://doi.org/10.1007/s10980-010-9511-0	plants	agricultural intensification gradient
var.Y.WL	0.15	Cassman 1999	https://doi.org/10.1073/pnas.96.11.5952	wheat		Mexico
mean.Y.WL	0.452	Cassman 1999	https://doi.org/10.1073/pnas.96.11.5952	wheat		Mexico
var.Y.WL	0.32	Lobell et al. 2009	https://doi.org/10.1146/annurev.environ.041008.093740	rice		Gambia
mean.Y.WL	0.435	Lobell et al. 2009	https://doi.org/10.1146/annurev.environ.041008.093740	rice		Gambia
min.Y.E	0.21983	Widawsky et al. 1998	https://doi.org/10.1016/S0169-5150(98)00049-8	rice	pesticidies
min.Y.E	0.192308	Pandey et al. 2010	ISBN: 978-971-22-0258-2	rice	fertilisation	country level comparison
min.Y.E	0.735	Pandey et al. 2010	ISBN: 978-971-22-0258-2	rice	pesticidies	model
min.Y.E	0.285985	Alam et al. 2019	https://doi.org/10.18801/jstei.080119.58	Maize	pesticidies	field studdies
min.Y.E	0.873599	Freitas Bueno et al. 2011	https://doi.org/10.1016/j.cropro.2011.02.021	Soybean	pesticidies	field studdies
min.Y.E	0.674615	De Groote et al. 2010	https://doi.org/10.1111/j.1574-0862.2010.00459.x	Soybean	pesticidies	field studdies
min.Y.E	0.675036	De Groote et al. 2010	https://doi.org/10.1111/j.1574-0862.2010.00459.x	Maize	pesticidies	field studdies
min.Y.E	0.227053	Olthof 1987	Olthof, Th HA. "Effects of fumigants and systemic pesticides on Pratylenchus penetrans and potato yield." Journal of Nematology 19.4 (1987): 424.	potato	pesticidies	1983
min.Y.E	0.722581	Olthof 1987	Olthof, Th HA. "Effects of fumigants and systemic pesticides on Pratylenchus penetrans and potato yield." Journal of Nematology 19.4 (1987): 424.	potato	pesticidies	1984
min.Y.E	0.752553	Gallandt et al. 1998	https://doi.org/10.1017/S0889189300007864	potato	pesticidies
min.Y.E	0.739965	Muijca and Kroschel 2013	https://doi.org/10.1016/j.cropro.2012.12.019	potato	pesticidies
min.B.E	0.03	Bloom et al. 2021	https://doi.org/10.1111/1365-2664.13871	Pollinator_visits	pesticidies	Extrapolation with intermediate hazard quotient used
slope.B.E	0.71	Bloom et al. 2021	https://doi.org/10.1111/1365-2664.13871	Pollinator_visits	pesticidies	Extrapolation with intermediate hazard quotient used
min.B.E	0.21	Bakker, Werf and Bianchi 2022	https://doi.org/10.1111/1365-2664.14106	pollinator_abundance	pesticidies	QIA used
slope.B.E	0.5	Bakker, Werf and Bianchi 2022	https://doi.org/10.1111/1365-2664.14106	pollinator_abundance	pesticidies	QIA used
min.B.E	0.4	Bakker, Werf and Bianchi 2022	https://doi.org/10.1111/1365-2664.14106	predator	pesticidies	QIA used
slope.B.E	0.42	Bakker, Werf and Bianchi 2022	https://doi.org/10.1111/1365-2664.14106	predator	pesticidies	QIA used
min.B.E	0.38	Bakker, Werf and Bianchi 2022	https://doi.org/10.1111/1365-2664.14106	parasitoid	pesticidies	QIA used
slope.B.E	0.43	Bakker, Werf and Bianchi 2022	https://doi.org/10.1111/1365-2664.14106	parasitoid	pesticidies	QIA used
slope.B.E	-0.49	Frampton et al. 2006	https://doi.org/10.1897/05-438R.1	soil_invertebrates_copper	pesticidies	Only toxins with more than 10 tested species were considered
slope.B.E	-0.14	Frampton et al. 2006	https://doi.org/10.1897/05-438R.1	soil_invertebrates_dimethoate	pesticidies	Only toxins with more than 10 tested species were considered
min.B.E	0.56	Trager et al. 2013	http://dx.doi.org/10.1016/j.foreco.2012.10.025	Carabeidae	pesticidies	richness
min.B.E	0.236	Trager et al. 2013	http://dx.doi.org/10.1016/j.foreco.2012.10.025	Carabeidae	pesticidies	abundance
var.Y.WL	0.173142	Farooque et al. 2016	http://dx.doi.org/10.13031/aea.32.11352	Blueberry harvest
mean.Y.WL	0.392072	Farooque et al. 2016	http://dx.doi.org/10.13031/aea.32.11352	Blueberry harvest
var.Y.WL	0.192745	Ribeiro et al. 2020	http://dx.doi.org/10.1590/1809-4430-Eng.Agric.v40n6p800-808/2020	Acai berry
mean.Y.WL	0.541667	Ribeiro et al. 2020	http://dx.doi.org/10.1590/1809-4430-Eng.Agric.v40n6p800-808/2020	Acai berry
var.Y.WL	0.0754071	De Oliveira et al. 2010	http://dx.doi.org/10.1590/S0100-204X2010000800011
mean.Y.WL	0.277231	De Oliveira et al. 2010	http://dx.doi.org/10.1590/S0100-204X2010000800011
var.Y.WL	0.0903237	Di Falco and Chavas 2006	https://doi.org/10.1093/eurrag/jbl016	Papya harvest
mean.Y.WL	0.540541	Di Falco and Chavas 2006	https://doi.org/10.1093/eurrag/jbl016	Papya harvest
min.Y.E	0.463955	Stojanov et al. 2019	https://doi.org/10.1016/j.scienta.2019.04.009	raspberry	fertilisation
min.Y.E	0.465517	Chen et al. 2021	https://doi.org/10.1016/j.agee.2020.107270	raspberry	fertilisation
min.Y.E	0.314607	Chen et al. 2022	https://doi.org/10.1016/j.agee.2021.107742	raspberry	fertilisation	interaction effect with pollination is fully attributed as fertiliser effect - difficult to account for interaction effect
min.Y.B	0.58427	Chen et al. 2022	https://doi.org/10.1016/j.agee.2021.107742	raspberry	fertilisation	interaction effect with fertilisation is fully attributed as pollination effect - to compensate for entry above
min.Y.E	0.5	Zhang et al. 2019	https://doi.org/10.1016/S2095-3119(18)62098-2	apple	fertilisation	Potassium addition
slope.Y.E	-0.74	Zhang et al. 2019	https://doi.org/10.1016/S2095-3119(18)62098-2	apple	fertilisation	Potassium addition
min.Y.B	0.22	Liu et al. 2018	https://doi.org/10.1002/ece3.4483	mountain grasslands	biomass_production
slope.Y.B	0.4	Liu et al. 2018	https://doi.org/10.1002/ece3.4483	mountain grasslands	biomass_production
slope.Y.B	-0.5	Xi et al. 2022	https://doi.org/10.1126/sciadv.abn3368	plants	oldfields
min.Y.B	0.43	Xi et al. 2022	https://doi.org/10.1126/sciadv.abn3368	plants	oldfields
min.Y.B	0.904762	Cheng et al. 2019	https://doi.org/10.1007/s11104-020-04421-7	forest	production	RaoQ used
slope.Y.B	-0.51	Liu, Burgess and Ge 2022	https://doi.org/10.1002/ece3.8838	forest
min.Y.B	0.0923077	Grossmann et al. 2017	https://doi.org/10.1002/ecy.1958	tree diversity experiment in eastern Minnesota	biomass_production
